# Supplementary material for: Elevated ROS Levels Caused by Reductions in GSH and AsA Contents Lead to Grain Yield Reduction in Qingke under Continuous Cropping
Source: Plants (Basel). 2024 Mar 31;13(7):1003. doi: 10.3390/plants13071003 (PMC11013709; doi:10.3390/plants13071003)
Supplement: Supplementary file 1 [file plants-13-01003-s001.zip]

Archive with 1 entries (1 files):
- plants-2928677-supplementary.xlsx
