# Supplementary material for: Elevated ROS Levels Caused by Reductions in GSH and AsA Contents Lead to Grain Yield Reduction in Qingke under Continuous Cropping
Source: Plants (Basel). 2024 Mar 31;13(7):1003. doi: 10.3390/plants13071003 (PMC11013709; doi:10.3390/plants13071003)
Supplement: Supplementary file 1 [file plants-13-01003-s001.zip › plants-2928677-supplementary.xlsx]

## Sheet: Sheet1
	Figure 1 b				Figure 1c				Figure 1d				Figure 1e
		CK	23y-CC			CK	23y-CC			CK	23y-CC		CK	23y-CC
	T1	d	d		T1	d	c		T1	c	c		T1	a	d
	T2	d	c		T2	b	a		T2	a	d		T2	b	c
	T3	c	b		T3	a	b		T3	b	a		T3	d	a
	T4	a	b		T4	c	d		T4	c	a		T4	c	b
	T5	a	a		T5	e	e		T5	d	b		T5	e	e
	Figure 2a				Figure 2b				Figure 2c
		CK	23y-CC			CK	23y-CC			CK	23y-CC
	T1	b	c		T1	a	b		T1	a	a
	T2	b	b		T2	c	a		T2	c	b
	T3	a	b		T3	b	a		T3	c	b
	T4	a	a		T4	d	b		T4	c	ab
	T5	b	c		T5	e	c		T5	b	ab
	Figure 3a				Figure 3b				Figure 3c				Figure 3d				Figure 3e				Figure 3f				Figure 3g				Figure 3h
		CK	23y-CC			CK	23y-CC			CK	23y-CC			CK	23y-CC			CK	23y-CC			CK	23y-CC			CK	23y-CC			CK	23y-CC
	T1	b	bc		T1	c	a		T1	b	a		T1	b	c		T1	b	a		T1	a	a		T1	a	a		T1	b	a
	T2	b	d		T2	a	b		T2	b	b		T2	a	a		T2	a	b		T2	b	b		T2	bc	b		T2	a	a
	T3	b	c		T3	b	c		T3	a	b		T3	e	bc		T3	c	c		T3	c	b		T3	b	a		T3	c	b
	T4	a	a		T4	d	d		T4	a	c		T4	d	c		T4	c	d		T4	d	c		T4	bc	c		T4	d	c
	T5	b	b		T5	d	d		T5	b	d		T5	c	b		T5	c	e		T5	d	d		T5	c	c		T5	d	c
	Figure 4a				Figure 4b				Figure 4c				Figure 4d				Figure 4e				Figure 4f				Figure 4g
		CK	23y-CC			CK	23y-CC			CK	23y-CC			CK	23y-CC			CK	23y-CC			CK	23y-CC			CK	23y-CC
	T1	b	d		T1	ab	a		T1	c	b		T1	a	a		T1	a	b		T1	a	b		T1	c	c
	T2	b	e		T2	c	d		T2	b	b		T2	b	c		T2	a	c		T2	a	b		T2	a	a
	T3	a	a		T3	b	b		T3	ab	a		T3	ab	b		T3	b	a		T3	c	a		T3	b	b
	T4	c	b		T4	a	c		T4	a	b		T4	c	d		T4	a	c		T4	bc	a		T4	d	d
	T5	c	c		T5	c	e		T5	c	c		T5	c	d		T5	b	d		T5	b	a		T5	e	e
	Figure 5a				Figure 5b				Figure 5c				Figure 5d				Figure 5e				Figure 5f
		CK	23y-CC			CK	23y-CC			CK	23y-CC			CK	23y-CC			CK	23y-CC			CK	23y-CC
	T1	b	a		T1	d	c		T1	a	a		T1	b	c		T1	b	d		T1	b	b
	T2	c	b		T2	b	a		T2	a	b		T2	b	b		T2	a	a		T2	a	a
	T3	a	c		T3	c	a		T3	b	c		T3	b	a		T3	c	b		T3	c	c
	T4	c	d		T4	a	b		T4	c	d		T4	a	b		T4	d	c		T4	d	d
	T5	c	d		T5	cd	b		T5	bc	d		T5	c	c		T5	e	e		T5	e	d
	Figure 6a				Figure 6b
		CK	23y-CC			CK	23y-CC
	T1	c	c		T1	a	c
	T2	a	a		T2	b	a
	T3	a	b		T3	d	b
	T4	b	c		T4	c	c
	T5	d	d		T5	e	d
	Figure 7a				Figure 7b
		CK	23y-CC			CK	23y-CC
	T1	c	d		T1	e	b
	T2	a	c		T2	c	c
	T3	bc	a		T3	d	cd
	T4	b	a		T4	a	a
	T5	c	b		T5	b	d
